# Supplementary material for: Novel approach for predicting fake news stance detection using large word embedding blending and customized CNN model
Source: PLoS One. 2024 Dec 13;19(12):e0314174. doi: 10.1371/journal.pone.0314174 (PMC11643300; doi:10.1371/journal.pone.0314174)
Supplement: S1 File — (IPYNB) [file pone.0314174.s001.ipynb]

# %% [code]
import numpy as np
import tensorflow as tf
from tensorflow.keras.models import Sequential
from tensorflow.keras.layers import Conv2D, MaxPooling2D, GlobalMaxPooling2D, Dropout, Dense
from sklearn.decomposition import PCA
from sklearn.preprocessing import StandardScaler
from tensorflow.keras.optimizers import Adam

# Example for loading the FastText, FastText-Subword, and GloVe embeddings
def load_word_embeddings(embedding_type, word_index, embedding_dim):
    # Example function to load word embeddings, modify according to your specific loading method
    embedding_index = {}

    if embedding_type == 'FastText':
        # Load FastText embeddings (dummy example)
        embedding_index = {"example_word": np.random.randn(embedding_dim)}  # Replace with actual loading

    if embedding_type == 'FastText-Subword':
        # Load FastText-Subword embeddings (dummy example)
        embedding_index = {"example_word": np.random.randn(embedding_dim)}  # Replace with actual loading

    if embedding_type == 'GloVe':
        # Load GloVe embeddings (dummy example)
        embedding_index = {"example_word": np.random.randn(embedding_dim)}  # Replace with actual loading

    embedding_matrix = np.zeros((len(word_index) + 1, embedding_dim))
    for word, i in word_index.items():
        embedding_vector = embedding_index.get(word)
        if embedding_vector is not None:
            embedding_matrix[i] = embedding_vector

    return embedding_matrix

# Example word index
word_index = {'example_word': 1}

# Load all three embeddings
embedding_dim = 300  # Example embedding dimension size
fasttext_embedding = load_word_embeddings('FastText', word_index, embedding_dim)
fasttext_subword_embedding = load_word_embeddings('FastText-Subword', word_index, embedding_dim)
glove_embedding = load_word_embeddings('GloVe', word_index, embedding_dim)

# Concatenate the three embeddings for each word
combined_embedding = np.concatenate([fasttext_embedding, fasttext_subword_embedding, glove_embedding], axis=1)

# Apply PCA to reduce dimensions
pca = PCA(n_components=300)  # Adjust number of components based on requirement
scaler = StandardScaler()

# Standardize and apply PCA to the combined embeddings
scaled_embeddings = scaler.fit_transform(combined_embedding)
pca_embeddings = pca.fit_transform(scaled_embeddings)

# Reshape embeddings for CNN input (this will depend on your input shape requirements)
input_shape = (pca_embeddings.shape[0], 1, pca_embeddings.shape[1], 1)  # Example reshape for CNN input

# Define the CNN model architecture
def create_cnn_model(input_shape, num_classes):
    model = Sequential()

    # 1. Convolutional layer with 7x7 kernel and 64 filters
    model.add(Conv2D(filters=64, kernel_size=(7, 7), activation='relu', input_shape=input_shape))

    # 2. Max pooling layer with 2x2 size
    model.add(MaxPooling2D(pool_size=(2, 2)))

    # 3. Global max pooling layer
    model.add(GlobalMaxPooling2D())

    # 4. Dropout to prevent overfitting
    model.add(Dropout(0.5))

    # 5. Dense layer with 32 neurons
    model.add(Dense(32, activation='relu'))

    # 6. Output layer with softmax for multi-class classification
    model.add(Dense(num_classes, activation='softmax'))

    # Compile the model
    model.compile(optimizer=Adam(learning_rate=0.001),
                  loss='categorical_crossentropy',
                  metrics=['accuracy'])

    return model

# Create the model with PCA-transformed embeddings
num_classes = 3  # Number of output classes (agree, disagree, discuss)
cnn_model = create_cnn_model(input_shape=(pca_embeddings.shape[1], 1, 1), num_classes=num_classes)

# Print the model summary
cnn_model.summary()

# Example for training the model
# cnn_model.fit(train_data, train_labels, validation_data=(val_data, val_labels), epochs=10, batch_size=32)
